# Supplementary material for: Long-Term Outcomes of Canaliculotomy with Silicone Tube Intubation in the Management of Canaliculitis
Source: J Clin Med. 2022 Nov 18;11(22):6830. doi: 10.3390/jcm11226830 (PMC9698917; doi:10.3390/jcm11226830)
Supplement: Supplementary file 1 [file jcm-11-06830-s001.zip]

Archive with 1 entries (1 files):
- jcm-1996270-supplementary/jcm-1996270-supplementary.mp4
